# Supplementary material for: Mathematical modeling of the West Africa Ebola epidemic
Source: eLife. 2015 Dec 8;4:e09186. doi: 10.7554/eLife.09186 (PMC4769159; doi:10.7554/eLife.09186)
Supplement: Supplementary file 3. — DOI: http://dx.doi.org/10.7554/eLife.09186.013 [file elife-09186-supp3.zip]

Archive with 1 entries (1 files):
- TableS3EbolaR.csv
